# Supplementary material for: Magnetic Field Alignment, a Perspective in the Engineering of Collagen-Silica Composite Biomaterials
Source: Biomolecules. 2021 May 18;11(5):749. doi: 10.3390/biom11050749 (PMC8157240; doi:10.3390/biom11050749)
Supplement: Supplementary file 1 [file biomolecules-11-00749-s001.zip]

Archive with 1 entries (1 files):
- biomolecules-1203544-supplementary.pdf
